# Supplementary material for: From the Environment to the Host: Re-Wiring of the Transcriptome of Pseudomonas aeruginosa from 22°C to 37°C
Source: PLoS One. 2014 Feb 24;9(2):e89941. doi: 10.1371/journal.pone.0089941 (PMC3933690; doi:10.1371/journal.pone.0089941)
Supplement: Table S1 — List of the oligonucleotides used for RT-qPCR. (XLSX) [file pone.0089941.s006.xlsx]

## Sheet: Sheet1
Table S 1. List of the oligonucleotides used for RT-qPCR
Gene	Locus	Orientation	Sequence
piv	PA4175	Forward	CTGCTGAACAACGGCAACTC
		Reverse	GTGACGCTCTGGTTGATGGTC
pvdE	PA2397	Forward	GATCTCGAAGACGAATTGCAG
		Reverse	ATTGATGGAGCTGATGTGGAG
aruG	PA0897	Forward	AATTCTCCCAGGCCGACTAC
		Reverse	ACGTAGCCCTGGTAGCTGAA
arcA	PA5171	Forward	ATCTGCTGACCGAGACCATC
		Reverse	ACTCGCGGTACATCTTGAGG
rpoN	PA4462	Forward	ATGACGAGTGGGACTTCACC
		Reverse	TCTTCGAGGTAGCCATCGTT
crcZ	PA4726	Forward	GGCCTGGCTCATCTTAAACA
		Reverse	ACTCGCACGGCAGACAAT
omlA		Forward	AAAATCGACATCCAGCAAGG
		Reverse	GGTCGCTGTCGTTGAAGAAC
