# Supplementary material for: From the Environment to the Host: Re-Wiring of the Transcriptome of Pseudomonas aeruginosa from 22°C to 37°C
Source: PLoS One. 2014 Feb 24;9(2):e89941. doi: 10.1371/journal.pone.0089941 (PMC3933690; doi:10.1371/journal.pone.0089941)
Supplement: Table S3 — Quorum-sensing and temperature regulated genes. Table with the list of the temperature and quorum-sensing regulated genes identified using Affymetrix microarrays in the study by Wagner et al. [33]. Fold changes obtained in both studies are indicated. Fold changes greater than 1 are indicative or genes up-regulated at 22°C, while fold changes less than 1 are indicative of genes up-regulated at 37°C. (XLSX) [file pone.0089941.s008.xlsx]

## Sheet: Sheet1
Table S 3. Quorum-sensing and temperature regulated genes
			Fold change
Locus Tag	Gene Name	Product Name	This study	Wagner et al. [29]
PA0040		conserved hypothetical protein		5.6
PA0050		hypothetical protein	2.35084
PA0051	phzH	potential phenazine-modifying enzyme	2.26858
PA0052		hypothetical protein	2.43421	6.7
PA0059	osmC	osmotically inducible protein OsmC	2.20855
PA0105	coxB	cytochrome c oxidase, subunit II		5.7
PA0107		conserved hypothetical protein		6.1
PA0122		conserved hypothetical protein		29
PA0129	gabP	gamma-aminobutyrate permease	-1.90779
PA0130		probable aldehyde dehydrogenase	-3.53116
PA0131		hypothetical protein	-1.99654
PA0132		beta-alanine--pyruvate transaminase	-4.26812
PA0144		hypothetical protein		17
PA0157	triB	Resistance-Nodulation-Cell Division (RND) triclosan efflux membrane fusion protein, TriB	1.82277
PA0158	triC	Resistance-Nodulation-Cell Division (RND) triclosan efflux transporter, TriC	1.83078
PA0196	pntB	pyridine nucleotide transhydrogenase, beta subunit	2.11929
PA0200		hypothetical protein	2.67256
PA0265	gabD	succinate-semialdehyde dehydrogenase	-1.60603
PA0266	gabT	4-aminobutyrate aminotransferase	-2.40125
PA0271		hypothetical protein	-1.55937
PA0314		L-cysteine transporter of ABC system FliY	1.75766
PA0399		cystathionine beta-synthase		5.2
PA0428		probable ATP-dependent RNA helicase	-1.57519
PA0432	sahH	S-adenosyl-L-homocysteine hydrolase	-1.7269
PA0447	gcdH	glutaryl-CoA dehydrogenase		7.8
PA0462		hypothetical protein	1.70655
PA0482	glcB	malate synthase G	-1.55047
PA0509	nirN	probable c-type cytochrome		4.7
PA0510		probable uroporphyrin-III c-methyltransferase		4.1
PA0512		conserved hypothetical protein		3.2
PA0527	dnr	transcriptional regulator Dnr	1.94535
PA0529		conserved hypothetical protein	3.1333
PA0534		conserved hypothetical protein	4.17367
PA0535		probable transcriptional regulator	3.40016
PA0540		hypothetical protein	1.77758
PA0567		conserved hypothetical protein	2.48826
PA0572		hypothetical protein		7.8
PA0578		conserved hypothetical protein	-1.54372
PA0588		conserved hypothetical protein		7.4
PA0610	prtN	transcriptional regulator PrtN	-2.5454
PA0612	ptrB	repressor, PtrB	-3.22432
PA0613		hypothetical protein	-3.38082
PA0615		hypothetical protein	-1.5999
PA0617		probable bacteriophage protein	-1.5492
PA0618		probable bacteriophage protein	-1.8247
PA0619		probable bacteriophage protein	-1.89647
PA0620		probable bacteriophage protein	-1.61883
PA0621		conserved hypothetical protein	-1.56362
PA0622		probable bacteriophage protein	-2.47554
PA0623		probable bacteriophage protein	-2.51953
PA0624		hypothetical protein	-2.5345
PA0625		hypothetical protein	-2.01159
PA0626		hypothetical protein	-1.6034
PA0627		conserved hypothetical protein	-2.33061
PA0628		conserved hypothetical protein	-2.018
PA0629		conserved hypothetical protein	-2.1386
PA0630		hypothetical protein	-1.91539
PA0631		hypothetical protein	-1.65972
PA0632		hypothetical protein	-1.7336
PA0633		hypothetical protein	-1.63935
PA0634		hypothetical protein	-2.00115
PA0635		hypothetical protein	-2.45641
PA0636		hypothetical protein	-1.6407
PA0637		conserved hypothetical protein	-1.59684
PA0638		probable bacteriophage protein	-2.03564
PA0639		conserved hypothetical protein	-1.98736
PA0641		probable bacteriophage protein	-1.9596
PA0713		hypothetical protein	-2.00926
PA0714		hypothetical protein		3.2
PA0722		hypothetical protein of bacteriophage Pf1	-1.59379
PA0723	coaB	coat protein B of bacteriophage Pf1	-1.93733
PA0744		probable enoyl-CoA hydratase/isomerase		7
PA0745		probable enoyl-CoA hydratase/isomerase		8.2
PA0788		hypothetical protein	1.82924
PA0789		probable amino acid permease	-1.58814
PA0795	prpC	citrate synthase 2	-2.27998
PA0796	prpB	carboxyphosphonoenolpyruvate phosphonomutase	-1.50185
PA0807	ampDh3	AmpDh3	-3.03505
PA0830		hypothetical protein	2.43189
PA0852	cbpD	chitin-binding protein CbpD precursor		18
PA0887	acsA	acetyl-coenzyme A synthetase	-7.40507
PA0895	aruC	N-succinylglutamate 5-semialdehyde dehydrogenase	3.12232
PA0896	aruF	arginine/ornithine succinyltransferase AI subunit	4.18382
PA0897	aruG	arginine/ornithine succinyltransferase AII subunit	4.49667
PA0898	aruD	succinylglutamate 5-semialdehyde dehydrogenase	2.92397
PA0899	aruB	succinylarginine dihydrolase	3.9163
PA0900		hypothetical protein	1.96181
PA0901	aruE	succinylglutamate desuccinylase	2.32331
PA0952		hypothetical protein	-1.81147
PA0964	pmpR	pqsR-mediated PQS regulator, PmpR	-1.53199
PA0997	pqsB	PqsB		5.9
PA0998	pqsC	PqsC		7.2
PA0999	pqsD	3-oxoacyl-[acyl-carrier-protein] synthase III		5.1
PA1078	flgC	flagellar basal-body rod protein FlgC	1.62616
PA1080	flgE	flagellar hook protein FlgE	1.77412
PA1095		hypothetical protein	1.66389
PA1106		hypothetical protein	-1.98165
PA1123		hypothetical protein	-2.32049
PA1130	rhlC	rhamnosyltransferase 2		7.4
PA1131		probable major facilitator superfamily (MFS) transporter		5.4
PA1137		probable oxidoreductase	2.21729
PA1155	nrdB	NrdB, tyrosyl radical-harboring component of class Ia ribonucleotide reductase	-2.76808
PA1156	nrdA	NrdA, catalytic component of class Ia ribonucleotide reductase	-2.04931
PA1168		hypothetical protein	3.09033
PA1192		conserved hypothetical protein	-1.86145
PA1195		hypothetical protein	2.53463
PA1202		probable hydrolase	1.94422
PA1212		probable major facilitator superfamily (MFS) transporter		6.9
PA1214		hypothetical protein		5
PA1217		probable 2-isopropylmalate synthase		30
PA1219		hypothetical protein		5.3
PA1245	aprX	AprX	-3.88044
PA1246	aprD	alkaline protease secretion protein AprD	-2.23379	6.3
PA1247	aprE	alkaline protease secretion protein AprE	-2.83547
PA1248	aprF	Alkaline protease secretion outer membrane protein AprF precursor	-1.68873
PA1249	aprA	alkaline metalloproteinase precursor		6.9
PA1250	aprI	alkaline proteinase inhibitor AprI		12
PA1289		hypothetical protein	1.66707
PA1318	cyoB	cytochrome o ubiquinol oxidase subunit I		5.7
PA1333		hypothetical protein	-1.63576
PA1404		hypothetical protein	2.26168
PA1431	rsaL	regulatory protein RsaL		7.7
PA1432	lasI	autoinducer synthesis protein LasI	-3.26119
PA1555	ccoP2	Cytochrome c oxidase, cbb3-type, CcoP subunit	-3.27928
PA1556	ccoO2	Cytochrome c oxidase, cbb3-type, CcoO subunit	-3.02915
PA1561	aer	aerotaxis receptor Aer	2.99845
PA1616		conserved hypothetical protein	-1.64025
PA1647		probable sulfate transporter	1.71088
PA1657		conserved hypothetical protein		6.6
PA1689		conserved hypothetical protein	1.63784
PA1710	exsC	ExsC, exoenzyme S synthesis protein C precursor.	-2.23311
PA1711	exsE	ExsE	-2.2109
PA1712	exsB	exoenzyme S synthesis protein B	-1.78886
PA1714	exsD	ExsD	-1.59118
PA1742		probable amidotransferase	-1.52616
PA1745		hypothetical protein	1.87554
PA1774	crfX	CrfX protein	-1.63442
PA1784		hypothetical protein		7.3
PA1787	acnB	aconitate hydratase 2	-1.55427
PA1789		hypothetical protein	1.771
PA1792		conserved hypothetical protein	-1.65426
PA1818	ldcA	lysine-specific pyridoxal 5'-phosphate-dependent carboxylase, LdcA	3.06543
PA1819		probable amino acid permease	1.73786
PA1869		probable acyl carrier protein	-1.65654	79
PA1871	lasA	LasA protease precursor	-1.64611	29
PA1874		hypothetical protein	3.35996	9.9
PA1875		probable outer membrane protein precursor	2.96536	9.1
PA1876		probable ATP-binding/permease fusion ABC transporter	3.14675
PA1877		probable secretion protein	3.86135
PA1894		hypothetical protein	3.96003	25
PA1895		hypothetical protein	3.24904	11
PA1896		hypothetical protein	2.50962	11
PA1897		hypothetical protein	2.72574	33
PA1901	phzC2	phenazine biosynthesis protein PhzC		16
PA1902	phzD2	phenazine biosynthesis protein PhzD		42
PA1903	phzE2	phenazine biosynthesis protein PhzE		26
PA1904	phzF2	probable phenazine biosynthesis protein		51
PA1905	phzG2	probable pyridoxamine 5'-phosphate oxidase		22
PA1914		conserved hypothetical protein	4.26136
PA1927	metE	5-methyltetrahydropteroyltriglutamate-homocysteine S-methyltransferase		20
PA1978	erbR	response regulator ErbR		6.1
PA1983	exaB	cytochrome c550		12
PA1984	exaC	NAD+ dependent aldehyde dehydrogenase ExaC	2.77821	5.5
PA1999	dhcA	DhcA, dehydrocarnitine CoA transferase, subunit A		32
PA2000	dhcB	DhcB, dehydrocarnitine CoA transferase, subunit B		46
PA2001	atoB	acetyl-CoA acetyltransferase		23
PA2014	liuB	methylcrotonyl-CoA carboxylase, beta-subunit		7.5
PA2026		conserved hypothetical protein	1.6481
PA2030		hypothetical protein		7.3
PA2068		probable major facilitator superfamily (MFS) transporter		8.6
PA2069		probable carbamoyl transferase		8.8
PA2116		conserved hypothetical protein	-1.68038
PA2119		alcohol dehydrogenase (Zn-dependent)	2.44047
PA2134		hypothetical protein	3.85946
PA2143		hypothetical protein	2.40329
PA2147	katE	catalase HPII	2.86841
PA2153	glgB	1,4-alpha-glucan branching enzyme	2.06433
PA2158		probable alcohol dehydrogenase (Zn-dependent)	2.46634
PA2159		conserved hypothetical protein	2.47563
PA2160		probable glycosyl hydrolase	2.8835
PA2161		hypothetical protein	2.90398
PA2165		probable glycogen synthase	2.5509
PA2166		hypothetical protein	2.65148
PA2171		hypothetical protein	1.78186
PA2174		hypothetical protein	2.17996
PA2178		hypothetical protein	2.12005
PA2183		hypothetical protein	1.9891
PA2190		conserved hypothetical protein	2.17833
PA2193	hcnA	hydrogen cyanide synthase HcnA		210
PA2194	hcnB	hydrogen cyanide synthase HcnB		52
PA2195	hcnC	hydrogen cyanide synthase HcnC		30
PA2196		probable transcriptional regulator		5.3
PA2242	pslL	hypothetical protein	1.7376
PA2250	lpdV	lipoamide dehydrogenase-Val		7.8
PA2259	ptxS	transcriptional regulator PtxS	-2.19429	3.6
PA2260		hypothetical protein	-2.62861	13
PA2261		probable 2-ketogluconate kinase	-1.89432	18
PA2262		probable 2-ketogluconate transporter	-1.57949
PA2263		probable 2-hydroxyacid dehydrogenase	-1.65563
PA2274		hypothetical protein	-2.03978
PA2300	chiC	chitinase	-1.79386	5.1
PA2301		hypothetical protein	-1.86617
PA2302	ambE	AmbE	-2.29761	27
PA2303	ambD	AmbD	-2.79386	10
PA2304	ambC	AmbC	-2.29903	14
PA2305	ambB	AmbB	-3.01159	28
PA2306	ambA	AmbA		13
PA2320	gntR	transcriptional regulator GntR	-3.0807
PA2321		gluconokinase	-4.04454	3.2
PA2322		gluconate permease	-1.95512
PA2323		probable glyceraldehyde-3-phosphate dehydrogenase	-1.83187
PA2331		hypothetical protein		9.4
PA2345		conserved hypothetical protein	2.08818
PA2366		uricase PuuD		7.5
PA2367		hypothetical protein		6.3
PA2384		hypothetical protein	1.94467
PA2386	pvdA	L-ornithine N5-oxygenase	2.30334
PA2393		probable dipeptidase precursor	2.02521
PA2394	pvdN	PvdN	1.8633
PA2396	pvdF	pyoverdine synthetase F	2.06692
PA2397	pvdE	pyoverdine biosynthesis protein PvdE	2.54256
PA2398	fpvA	ferripyoverdine receptor	2.6053
PA2403		hypothetical protein	2.04886
PA2404		hypothetical protein	2.63325
PA2405		hypothetical protein	2.68176
PA2407		probable adhesion protein	2.66034
PA2409		probable permease of ABC transporter	1.81451
PA2411		probable thioesterase	1.8472
PA2412		conserved hypothetical protein	2.55277
PA2413	pvdH	L-2,4-diaminobutyrate:2-ketoglutarate 4-aminotransferase, PvdH	2.24565
PA2423		hypothetical protein		12
PA2433		hypothetical protein	2.14568
PA2442	gcvT2	glycine cleavage system protein T2	1.92421
PA2476	dsbG	thiol:disulfide interchange protein DsbG	1.66657
PA2485		hypothetical protein	1.71216
PA2501		hypothetical protein	1.75694
PA2513	antB	anthranilate dioxygenase small subunit	2.12108
PA2539		conserved hypothetical protein		4.5
PA2540		conserved hypothetical protein		3
PA2552		probable acyl-CoA dehydrogenase		10
PA2553		probable acyl-CoA thiolase		14
PA2554		probable short-chain dehydrogenase		11
PA2555		probable AMP-binding enzyme		6.2
PA2564		hypothetical protein	-1.72929	11
PA2565		hypothetical protein		5.5
PA2566		conserved hypothetical protein		10
PA2570	lecA	LecA		60
PA2575		hypothetical protein	-2.85935
PA2587	pqsH	probable FAD-dependent monooxygenase		16
PA2588		probable transcriptional regulator		6.9
PA2591		probable transcriptional regulator		5.7
PA2592		probable periplasmic spermidine/putrescine-binding protein		5.6
PA2624	idh	isocitrate dehydrogenase	-2.17853
PA2627		conserved hypothetical protein	-1.68641
PA2640	nuoE	NADH dehydrogenase I chain E	-1.67577
PA2641	nuoF	NADH dehydrogenase I chain F	-1.61883
PA2644	nuoI	NADH Dehydrogenase I chain I	-1.59031
PA2663	ppyR	psl and pyoverdine operon regulator, PpyR	1.77353
PA2679		hypothetical protein	-3.50635
PA2698		probable hydrolase	2.01578
PA2711		probable periplasmic spermidine/putrescine-binding protein		3
PA2717	cpo	chloroperoxidase precursor	2.11086
PA2741	rplT	50S ribosomal protein L20	-1.5121
PA2753		hypothetical protein	3.32428
PA2754		conserved hypothetical protein	1.8433
PA2776		conserved hypothetical protein	-2.31833
PA2860		hypothetical protein	-1.57218
PA2864		conserved hypothetical protein	2.19084
PA2903	cobJ	precorrin-3 methylase CobJ		3.3
PA2939		probable aminopeptidase	3.87699	16
PA3006	psrA	transcriptional regulator PsrA	3.14545
PA3022		hypothetical protein	-2.65381
PA3032	snr1	cytochrome c Snr1		10
PA3038		probable porin	-3.02797
PA3068	gdhB	NAD-dependent glutamate dehydrogenase	1.91127
PA3113	trpF	N-(5'phosphoribosyl)anthranilate (PRA) isomerase	-1.50226
PA3126	ibpA	heat-shock protein IbpA	-2.42585
PA3181		2-keto-3-deoxy-6-phosphogluconate aldolase	-3.12532
PA3182	pgl	6-phosphogluconolactonase	-2.37258
PA3183	zwf	glucose-6-phosphate 1-dehydrogenase	-2.40278
PA3190		probable binding protein component of ABC sugar transporter	-1.673
PA3191		probable two-component sensor	-2.47714
PA3192	gltR	two-component response regulator GltR	-1.98051
PA3193	glk	glucokinase	-2.46833
PA3194	edd	phosphogluconate dehydratase	-2.6529
PA3195	gapA	glyceraldehyde 3-phosphate dehydrogenase	-3.77596
PA3221	csaA	CsaA protein	1.73786
PA3231		hypothetical protein	2.4666
PA3232		probable nuclease	-3.36885
PA3233		hypothetical protein	-2.57777
PA3234		probable sodium:solute symporter	-4.59771
PA3235		conserved hypothetical protein	-5.14816
PA3250		hypothetical protein	1.67843
PA3274		hypothetical protein	2.95384
PA3289		hypothetical protein	2.24981
PA3326	clpP2	ClpP2		8.7
PA3328		probable FAD-dependent monooxygenase		15
PA3329		hypothetical protein		55
PA3330		probable short chain dehydrogenase	-1.54204	38
PA3331		cytochrome P450		16
PA3332		conserved hypothetical protein		15
PA3333	fabH2	3-oxoacyl-[acyl-carrier-protein] synthase III		32
PA3334		probable acyl carrier protein	-1.71312	23
PA3335		hypothetical protein		5.1
PA3337	rfaD	ADP-L-glycero-D-mannoheptose 6-epimerase	3.77276
PA3341		probable transcriptional regulator	2.25051
PA3344	recQ	ATP-dependent DNA helicase RecQ	-1.73697
PA3353		hypothetical protein	-1.50964
PA3361	lecB	fucose-binding lectin PA-IIL	-1.66887	51
PA3362		hypothetical protein	2.63942
PA3369		hypothetical protein	2.68955
PA3370		hypothetical protein	2.0018
PA3371		hypothetical protein	2.20016
PA3391	nosR	regulatory protein NosR		3
PA3392	nosZ	nitrous-oxide reductase precursor		3.8
PA3393	nosD	NosD protein		3.5
PA3394	nosF	NosF protein		4.4
PA3395	nosY	NosY protein		4.8
PA3396	nosL	NosL protein		4.3
PA3431		conserved hypothetical protein	-1.63711
PA3477	rhlR	transcriptional regulator RhlR		5.9
PA3478	rhlB	rhamnosyltransferase chain B	-2.61087	37
PA3479	rhlA	rhamnosyltransferase chain A	-2.46037	100
PA3496		hypothetical protein	-2.78886
PA3519		hypothetical protein		16
PA3520		hypothetical protein		70
PA3525	argG	argininosuccinate synthase	-1.73169
PA3529		probable peroxidase	-3.84684
PA3568		probable acetyl-coa synthetase	-2.94342
PA3569	mmsB	3-hydroxyisobutyrate dehydrogenase	-1.7413
PA3572		hypothetical protein	1.69314
PA3629	adhC	alcohol dehydrogenase class III	1.98229
PA3662		hypothetical protein	-3.8997	4.6
PA3664		conserved hypothetical protein	-1.64431
PA3677		probable Resistance-Nodulation-Cell Division (RND) efflux membrane fusion protein precursor	1.74988
PA3709		probable major facilitator superfamily (MFS) transporter		5.2
PA3721	nalC	NalC	1.77926	5.8
PA3724	lasB	elastase LasB		39
PA3769	guaA	GMP synthase	-1.60823
PA3770	guaB	inosine-5'-monophosphate dehydrogenase	-1.90779
PA3788		hypothetical protein	2.05162
PA3790	oprC	Putative copper transport outer membrane porin OprC precursor	-1.88151
PA3791		hypothetical protein	-1.52284
PA3841	exoS	exoenzyme S	-1.88098
PA3858		probable amino acid-binding protein	1.69777
PA3870	moaA1	molybdopterin biosynthetic protein A1		5.1
PA3871		probable peptidyl-prolyl cis-trans isomerase, PpiC-type		6.4
PA3872	narI	respiratory nitrate reductase gamma chain		6.1
PA3873	narJ	respiratory nitrate reductase delta chain		6.1
PA3874	narH	respiratory nitrate reductase beta chain		8.5
PA3875	narG	respiratory nitrate reductase alpha chain		8.3
PA3876	narK2	nitrite extrusion protein 2		11
PA3877	narK1	nitrite extrusion protein 1	4.3352	13
PA3904		hypothetical protein		18
PA3905		hypothetical protein	1.69082
PA3906		hypothetical protein		5.8
PA3908		hypothetical protein		5.9
PA3911		conserved hypothetical protein		3.7
PA3912		conserved hypothetical protein		5.1
PA3913		probable protease		6.5
PA3914	moeA1	molybdenum cofactor biosynthetic protein A1		6.9
PA3915	moaB1	molybdopterin biosynthetic protein B1	4.33564
PA3916	moaE	molybdopterin converting factor, large subunit		7.5
PA3917	moaD	molybdopterin converting factor, small subunit		8
PA3918	moaC	molybdopterin biosynthetic protein C		6.1
PA3923		hypothetical protein		12
PA3934		conserved hypothetical protein	2.32233
PA3989	holA	DNA polymerase III, delta subunit	-1.58857
PA4006	nadD	nicotinic acid mononucleotide adenylyltransferase	-1.71691
PA4015		conserved hypothetical protein	1.81016
PA4078		probable nonribosomal peptide synthetase		7.6
PA4117	bphP	bacterial phytochrome, BphP	1.6678
PA4129		hypothetical protein		14
PA4130		probable sulfite or nitrite reductase		12
PA4131		probable iron-sulfur protein		6.8
PA4132		conserved hypothetical protein		8.1
PA4133		cytochrome c oxidase subunit (cbb3-type)		46
PA4134		hypothetical protein		22
PA4139		hypothetical protein	2.36149
PA4141		hypothetical protein		25
PA4142		probable secretion protein	-1.52533	9.6
PA4171		probable protease	2.73023
PA4175	piv	protease IV	6.17162	5.5
PA4181		hypothetical protein	-1.851
PA4182		hypothetical protein	-2.46355
PA4205	mexG	hypothetical protein		8
PA4206	mexH	probable Resistance-Nodulation-Cell Division (RND) efflux membrane fusion protein precursor		5.5
PA4207	mexI	probable Resistance-Nodulation-Cell Division (RND) efflux transporter		6.2
PA4208	opmD	probable outer membrane protein precursor		6.2
PA4209	phzM	probable phenazine-specific methyltransferase		14
PA4211	phzB1	probable phenazine biosynthesis protein		74
PA4217	phzS	flavin-containing monooxygenase	-1.78787	19
PA4218	ampP	AmpP	-2.95568
PA4219		hypothetical protein	-1.5039
PA4220		hypothetical protein	-4.79586
PA4221	fptA	Fe(III)-pyochelin outer membrane receptor precursor	-3.18968
PA4223		probable ATP-binding component of ABC transporter	-1.79336
PA4224	pchG	pyochelin biosynthetic protein PchG	-2.51046
PA4225	pchF	pyochelin synthetase	-2.25843
PA4226	pchE	dihydroaeruginoic acid synthetase	-2.9703
PA4228	pchD	pyochelin biosynthesis protein PchD	-2.77103
PA4229	pchC	pyochelin biosynthetic protein PchC	-2.51128
PA4230	pchB	salicylate biosynthesis protein PchB	-2.47473
PA4231	pchA	salicylate biosynthesis isochorismate synthase	-2.30329
PA4242	rpmJ	50S ribosomal protein L36	-1.53241
PA4250	rpsN	30S ribosomal protein S14	-1.51499
PA4268	rpsL	30S ribosomal protein S12	-1.61883
PA4271	rplL	50S ribosomal protein L7 / L12	-1.52036
PA4290		probable chemotaxis transducer	-3.62593
PA4293	pprA	two-component sensor PprA		6.6
PA4294		hypothetical protein	3.04052	8.6
PA4297	tadG	TadG		7.5
PA4298		hypothetical protein	1.86635	6.8
PA4299	tadD	TadD		8.9
PA4300	tadC	TadC		7.7
PA4302	tadA	TadA ATPase		9.6
PA4303	tadZ	TadZ		5.2
PA4304	rcpA	RcpA		6.7
PA4305	rcpC	RcpC		7.3
PA4306	flp	Type IVb pilin, Flp		28
PA4310	pctB	chemotactic transducer PctB	2.15908
PA4311		conserved hypothetical protein	1.69782
PA4328		hypothetical protein	1.65974
PA4348		conserved hypothetical protein	1.79452
PA4352		conserved hypothetical protein	1.66944
PA4359		conserved hypothetical protein	2.72139
PA4484	gatB	Glu-tRNA(Gln) amidotransferase subunit B	-1.51457
PA4496		probable binding protein component of ABC transporter		10
PA4497		probable binding protein component of ABC transporter	1.8292
PA4502		probable binding protein component of ABC transporter	-1.57261
PA4506		probable ATP-binding component of ABC dipeptide transporter	-1.52658
PA4563	rpsT	30S ribosomal protein S20	-1.98507
PA4567	rpmA	50S ribosomal protein L27	-2.31043
PA4571		probable cytochrome c	1.67839
PA4577		hypothetical protein	1.69773
PA4587	ccpR	cytochrome c551 peroxidase precursor		3.9
PA4590	pra	protein activator	1.83823
PA4610		hypothetical protein	3.30099
PA4624	cdrB	cyclic diguanylate-regulated TPS partner B, CdrB	2.3253
PA4625	cdrA	cyclic diguanylate-regulated TPS partner A, CdrA	2.52391
PA4628	lysP	lysine-specific permease		3.4
PA4640	mqoB	malate:quinone oxidoreductase	-1.64792
PA4648		hypothetical protein	4.04722	14
PA4649		hypothetical protein	3.30204
PA4650		hypothetical protein	2.98004
PA4651		probable pili assembly chaperone	2.51268	8.8
PA4653		hypothetical protein	3.71527
PA4677		hypothetical protein	-2.53701	15
PA4703		hypothetical protein	1.7595
PA4735		hypothetical protein	1.74734
PA4786		probable short-chain dehydrogenase	2.06543
PA4788		hypothetical protein	1.8257
PA4843		probable two-component response regulator	-1.69339
PA4852		conserved hypothetical protein	-2.25636
PA4874		conserved hypothetical protein	1.64261
PA4876	osmE	osmotically inducible lipoprotein OsmE	2.11023
PA4877		hypothetical protein	2.04016
PA4878		probable transcriptional regulator		8.8
PA4915		probable chemotaxis transducer	1.6703
PA4918		hypothetical protein		3
PA5026		hypothetical protein	2.56645
PA5027		hypothetical protein	2.14574
PA5049	rpmE	50S ribosomal protein L31	-1.9771
PA5059		probable transcriptional regulator		11
PA5108		hypothetical protein	1.64727
PA5111	gloA3	lactoylglutathione lyase	1.74983
PA5153		amino acid (lysine/arginine/ornithine/histidine/octopine) ABC transporter periplasmic binding protein	1.68473
PA5170	arcD	arginine/ornithine antiporter	3.17516
PA5171	arcA	arginine deiminase	1.96051
PA5172	arcB	ornithine carbamoyltransferase, catabolic	1.82436
PA5173	arcC	carbamate kinase	1.97688
PA5181		probable oxidoreductase	2.04019
PA5208		conserved hypothetical protein	2.42643
PA5212		hypothetical protein	2.88616
PA5217		probable binding protein component of ABC iron transporter	1.68347
PA5220		hypothetical protein		19
PA5232		conserved hypothetical protein	2.64743
PA5271		hypothetical protein	1.70642
PA5285		hypothetical protein	-1.82828
PA5315	rpmG	50S ribosomal protein L33	-1.69199
PA5316	rpmB	50S ribosomal protein L28	-1.4994
PA5355	glcD	glycolate oxidase subunit GlcD	3.54336
PA5445		probable coenzyme A transferase	-3.84892
PA5481		hypothetical protein	2.3297
PA5482		hypothetical protein	2.11979
PA5522		probable glutamine synthetase	-1.83805
PA5523		probable aminotransferase	-1.90942
PA5569	rnpA	ribonuclease P protein component	-2.15264
PA5570	rpmH	50S ribosomal protein L34	1.74648
