# Supplementary material for: From the Environment to the Host: Re-Wiring of the Transcriptome of Pseudomonas aeruginosa from 22°C to 37°C
Source: PLoS One. 2014 Feb 24;9(2):e89941. doi: 10.1371/journal.pone.0089941 (PMC3933690; doi:10.1371/journal.pone.0089941)
Supplement: Table S5 — GO enrichment analysis of the three different datasets. GO enrichment analysis output table for the comparison of the genes dysregulated in this study, as determined by RNA-seq [13] or in ex vivo samples of burn wound P. aeruginosa infections compared to 37°C using Affymetrix microarrays [16]. Data with a Padj inferior to 0.05 were considered statistically significant. Abbreviations: Molecular Function (MF), Biological Process (BP), Cellular Component (CC). (XLSX) [file pone.0089941.s010.xlsx]

## Sheet: Sheet1
Table S 5. GO enrichment analysis of the three different datasets
Process	Term	Sub-group	Number of terms annotated in the full genome	Number of terms annotated in this group	Phyper	Padj	GOID	Ontology	SampleKeys
Nitrogen metabolism	Arginine metabolic process	H22a	20	6	7.95787e-06	0.000167115	GO:0006525	BP	PA0895 PA0896 PA0897 PA1195 PA5171 PA5172
		H22	20	6	9.61529e-07	1.53845e-05	GO:0006525	BP	PA0895 PA0896 PA0897 PA1195 PA5171 PA5172
	Glutamine family amino acid metabolic process	H22a	40	6	0.000520298	0.0109263	GO:0009064	BP	PA0895 PA0896 PA0897 PA1195 PA5171 PA5172
	Beta-alanine biosynthetic process	L22	4	3	4.5751e-05	0.000915019	GO:0019483	BP	PA0130 PA0131 PA0132
		L22a	4	4	2.64051e-06	7.39343e-05	GO:0019483	BP	PA0129 PA0130 PA0131 PA0132
	Polyamine catabolic process	L22a	20	5	0.000983386	0.0275348	GO:0006598	BP	PA0265 PA0266 PA1742 PA2776 PA5522
		L28a	20	6	8.76364e-06	0.0001928	GO:0006598	BP	PA0265 PA0266 PA0299 PA1742 PA2776 PA3356
		L22-L28	20	4	1.9856e-06	1.19136e-05	GO:0006598	BP	PA0265 PA0266 PA1742 PA2776
	Histidine metabolic process	H28	11	4	5.87636e-05	0.000940217	GO:0006547	BP	PA5066 PA5093 PA5098 PA5143
		H28a	11	4	0.000322903	0.00774966	GO:0006547	BP	PA5066 PA5093 PA5098 PA5143
	Protein metabolic process	HBW	256	22	5.76611e-05	0.00126854	GO:0019538	BP	PA0354 PA2619 PA2755 PA2851 PA3635 PA3655 PA3656 PA3811 PA4239 PA4240 PA4241 PA4247 PA4248 PA4273 PA4274 PA4432 PA4433 PA4542 PA4932 PA4935 PA5053 PA5054
Adaptation	Protein secretion by the type I secretion system	L22	6	3	0.000221342	0.00442684	GO:0030253	BP	PA1246 PA1247 PA4142
		L22a	6	3	0.00121557	0.034036	GO:0030253	BP	PA1246 PA1247 PA4142
	Siderophore metabolic process	L22-LBW	11	4	3.79668e-07	7.59336e-07	GO:0009237	BP	PA4225 PA4226 PA4228 PA4231
		L22a	11	4	0.000697379	0.0195266	GO:0009237	BP	PA4225 PA4226 PA4228 PA4231
	Pyochelin metabolic process	L22-LBW	3	3	2.25847e-07	4.51694e-07	GO:0042863	BP	PA4225 PA4226 PA4231
		L22a	3	3	6.65351e-05	0.00186298	GO:0042863	BP	PA4225 PA4226 PA4231
		LBWa	3	3	0.000153935	0.00600348	GO:0042863	BP	PA4225 PA4226 PA4231
	Cell motility	LBW	29	9	1.22854e-06	3.93133e-05	GO:0048870	BP	PA1431 PA1444 PA1455 PA3345 PA3385 PA3622 PA4108 PA4781 PA5261
		LBWa	29	9	1.17116e-05	0.000456751	GO:0048870	BP	PA1431 PA1444 PA1455 PA3345 PA3385 PA3622 PA4108 PA4781 PA5261
	Regulation of cell motility	LBW	17	8	1.14611e-07	3.66754e-06	GO:2000145	BP	PA1431 PA1455 PA3345 PA3385 PA3622 PA4108 PA4781 PA5261
		LBWa	17	8	9.34321e-07	3.64385e-05	GO:2000145	BP	PA1431 PA1455 PA3345 PA3385 PA3622 PA4108 PA4781 PA5261
	Biofilm formation	LBW	40	10	2.77139e-06	8.86846e-05	GO:0042710	BP	PA1431 PA1456 PA2233 PA3345 PA3385 PA3622 PA4108 PA4781 PA5255 PA5261
	Regulation of single-species biofilm formation	LBW	24	9	1.90534e-07	6.0971e-06	GO:1900190	BP	PA1431 PA1456 PA3345 PA3385 PA3622 PA4108 PA4781 PA5255 PA5261
		LBWa	24	10	1.51947e-07	5.92595e-06	GO:1900190	BP	PA1431 PA1456 PA3345 PA3385 PA3622 PA4108 PA4296 PA4781 PA5255 PA5261
	Positive regulation of single-species biofilm formation	LBW	12	6	3.2425e-06	0.00010376	GO:1900192	BP	PA1431 PA1456 PA3385 PA3622 PA5255 PA5261
	Regulation of response to stress	LBW	6	3	0.00125394	0.0401262	GO:0080134	BP	PA2849 PA3622 PA5261
	Response to stimulus	LBW-L28	267	3	0.0237903	0.0475806	GO:0050896	BP	PA0745 PA1001 PA1002
DNA synthesis, transcription and metabolism	Nucleotide binding	HBW	22	3	0.0490289	0.0980577	GO:0000166	MF	PA0652 PA4542 PA4673
	Core RNA polymerase binding transcription factor activity	LBW	14	3	0.010447	0.073129	GO:0000990	MF	PA1455 PA3622 PA5255
	Cytosolic ribosome	L22a	52	9	2.07197e-05	0.000165757	GO:0022626	CC	PA2741 PA4242 PA4268 PA4271 PA4563 PA4567 PA5049 PA5315 PA5316
		HBWa	52	23	4.99728e-16	4.99728e-15	GO:0022626	CC	PA0579 PA2741 PA2970 PA3600 PA3601 PA3656 PA3742 PA4239 PA4240 PA4241 PA4247 PA4248 PA4271 PA4273 PA4274 PA4432 PA4433 PA4563 PA4568 PA4671 PA4932 PA4935 PA5315
		H28a	52	8	0.000249296	0.00149578	GO:0022626	CC	PA0579 PA2970 PA3162 PA3742 PA4568 PA4934 PA5049 PA5315
		HBW-H28	52	4	4.29929e-05	8.59858e-05	GO:0022626	CC	PA0579 PA2970 PA3742 PA4568
		HBW	52	15	4.81791e-09	4.33612e-08	GO:0022626	CC	PA3600 PA3601 PA3656 PA4239 PA4240 PA4241 PA4247 PA4248 PA4273 PA4274 PA4432 PA4433 PA4671 PA4932 PA4935
	RNA biosynthetic process	HBW-H28	154	3	0.0250277	0.0750831	GO:0032774	BP	PA2016 PA3266 PA4275
	Sigma factor activity	LBW	14	3	0.010447	0.073129	GO:0016987	MF	PA1455 PA3622 PA5255
	Nicotinamide nucleotide metabolic process	L22a	13	4	0.00141826	0.0397112	GO:0046496	BP	PA3183 PA3193 PA3194 PA4006
	Pyridine-containing compound metabolic process	L22	16	4	0.000375338	0.00750676	GO:0072524	BP	PA3183 PA3193 PA3194 PA4006
Carbon and central metabolism	Cellular protein metabolic process	L22-HBW	248	5	7.75593e-05	7.75593e-05	GO:0044267	BP	PA2741 PA3126 PA4271 PA4563 PA5569
		HBW-H28	248	5	0.00225505	0.00676516	GO:0044267	BP	PA0579 PA2970 PA3742 PA4272 PA4568
		HBWa	248	33	3.93109e-08	1.14001e-06	GO:0044267	BP	PA0354 PA0579 PA2619 PA2741 PA2755 PA2851 PA2970 PA3126 PA3635 PA3655 PA3656 PA3742 PA3811 PA4239 PA4240 PA4241 PA4247 PA4248 PA4271 PA4272 PA4273 PA4274 PA4432 PA4433 PA4542 PA4563 PA4568 PA4932 PA4935 PA5053 PA5054 PA5315 PA5569
		H28a	248	18	0.000979603	0.0235105	GO:0044267	BP	PA0579 PA0668 PA0837 PA1800 PA1801 PA1803 PA2970 PA3162 PA3737 PA3742 PA3818 PA4272 PA4568 PA4572 PA4934 PA4945 PA5049 PA5315
	Pyruvate dehydrogenase complex	LBW	7	4	5.46122e-05	0.000382285	GO:0045254	CC	PA2247 PA2249 PA3415 PA3417
		LBWa	7	4	0.000119666	0.000957325	GO:0045254	CC	PA2247 PA2249 PA3415 PA3417
	Phosphorus metabolic process	LBW	56	8	0.0017585	0.0562719	GO:0006793	BP	PA0179 PA1179 PA1456 PA2643 PA2646 PA2647 PA4781 PA5380
		LBWa	56	10	0.000626532	0.0244348	GO:0006793	BP	PA0179 PA1179 PA1456 PA2640 PA2643 PA2646 PA2647 PA4296 PA4781 PA5380
	Generation of precursor metabolites and energy	LBWa	169	20	0.000503937	0.0196535	GO:0006091	BP	PA0105 PA0106 PA0108 PA0520 PA1172 PA1173 PA1174 PA1175 PA1176 PA1177 PA2250 PA2640 PA2643 PA2646 PA2647 PA3032 PA4133 PA4810 PA4811 PA4812
	Amidase activity	H28a	4	3	0.000181011	0.000905057	GO:0004040	MF	PA2385 PA3366 PA3570
	Cytochrome-c oxidase activity	L28a	10	3	0.00201043	0.0120626	GO:0004129	MF	PA1555 PA1556 PA1557
	Carboxylic acid metabolic process	L28	449	16	0.00053395	0.00587345	GO:0019752	BP	PA0299 PA0446 PA0447 PA0997 PA0998 PA0999 PA1000 PA1214 PA1216 PA1999 PA3356 PA4132 PA4212 PA5302 PA5304 PA5483
	Acetyl-CoA biosynthetic process	H28a	4	3	0.000141722	0.00340132	GO:0006085	BP	PA0887 PA2555 PA5015
	Lyase activity	H28	83	5	0.0724025	0.0724025	GO:0016829	MF	PA0232 PA5015 PA5098 PA5100 PA5143
	Hydrolase activity, acting on carbon-nitrogen (but not peptide) bonds	H28a	53	7	0.00240176	0.0120088	GO:0016810	MF	PA2385 PA3366 PA3570 PA5066 PA5091 PA5092 PA5106
		H28	53	5	0.0129587	0.0129587	GO:0016810	MF	PA3366 PA5066 PA5091 PA5092 PA5106
	Cellular aromatic compound metabolic process	LBW-L28	119	3	0.00242114	0.00484227	GO:0006725	BP	PA0745 PA0865 PA1002
	Glycogen metabolic process	HBWa	4	3	0.000472264	0.0136957	GO:0005977	BP	PA2144 PA2153 PA2160
	Cellular macromolecule metabolic process	HBW-H28	606	8	0.000604192	0.00181258	GO:0044260	BP	PA0579 PA2016 PA2970 PA3266 PA3742 PA4272 PA4275 PA4568
	Organic cyclic compound binding	HBW	22	3	0.0490289	0.0980577	GO:0097159	MF	PA0652 PA4542 PA4673
	Oxidoreductase activity	L22a	204	15	0.00802677	0.0481606	GO:0016491	MF	PA0265 PA1155 PA1156 PA1555 PA1556 PA2323 PA2624 PA2640 PA2641 PA2644 PA3183 PA3529 PA3569 PA3770 PA4640
	Energy derivation by oxidation of organic compounds	L22a	26	6	0.00047572	0.0133201	GO:0015980	BP	PA0482 PA0795 PA0796 PA0887 PA1787 PA2624
	Aerobic respiration	L22a	16	4	0.0032838	0.0919464	GO:0009060	BP	PA0482 PA0887 PA1787 PA2624
	Tricarboxylic acid cycle	L22a	16	4	0.0032838	0.0919464	GO:0006099	BP	PA0482 PA0887 PA1787 PA2624
	Carbohydrate catabolic process	L22	27	5	0.00029721	0.0059442	GO:0016052	BP	PA2261 PA2300 PA3183 PA3193 PA3194
	Pentose-phosphate shunt	L22	9	3	0.000884905	0.0176981	GO:0006098	BP	PA3183 PA3193 PA3194
Transport	Transport	L22-LBW	417	9	0.000352296	0.000704592	GO:0006810	BP	PA4221 PA4223 PA4224 PA4225 PA4226 PA4228 PA4229 PA4230 PA4231
	Active transmembrane transporter activity	H28	44	5	0.00586208	0.00586208	GO:0022804	MF	PA0229 PA3822 PA5097 PA5230 PA5231
		H28a	44	7	0.00076719	0.00383595	GO:0022804	MF	PA0129 PA0229 PA0866 PA3822 PA5097 PA5230 PA5231
	Solute:hydrogen symporter activity	H28a	16	4	0.0020966	0.010483	GO:0015295	MF	PA0129 PA0229 PA0866 PA5097
	P-P-bond-hydrolysis-driven transmembrane transporter activity	H28	12	3	0.00354885	0.00354885	GO:0015405	MF	PA3822 PA5230 PA5231
		H28a	12	3	0.00808885	0.0404443	GO:0015405	MF	PA3822 PA5230 PA5231
	Gamma-aminobutyric acid:hydrogen symporter activity	H28a	7	3	0.00146486	0.00732431	GO:0015495	MF	PA0129 PA0866 PA5097
Others	Virion	L22a	4	3	0.000148633	0.00118906	GO:0019012	CC	PA0619 PA0623 PA0636
	Intracellular organelle	HBW	69	15	3.55736e-07	3.20162e-06	GO:0043229	CC	PA3600 PA3601 PA3656 PA4239 PA4240 PA4241 PA4247 PA4248 PA4273 PA4274 PA4432 PA4433 PA4671 PA4932 PA4935
	NADH dehydrogenase (quinone) activity	LBWa	19	4	0.0104907	0.0734349	GO:0050136	MF	PA2640 PA2643 PA2646 PA2647
	Cofactor metabolic process	L22-LBW	233	5	0.0132062	0.0264123	GO:0051186	BP	PA2564 PA4225 PA4226 PA4228 PA4231
	Localization of cell	LBW	29	9	1.22854e-06	3.93133e-05	GO:0051674	BP	PA1431 PA1444 PA1455 PA3345 PA3385 PA3622 PA4108 PA4781 PA5261
	Protein binding	HBWa	12	4	0.00160948	0.00643792	GO:0005515	MF	PA4542 PA4761 PA5128 PA5536
